# Supplementary material for: The Fabaceae in Northeastern Mexico (Subfamily Caesalpinioideae, Mimosoideae Clade, Tribes Mimoseae, Acacieae, and Ingeae)
Source: Plants (Basel). 2024 Jan 30;13(3):403. doi: 10.3390/plants13030403 (PMC10857220; doi:10.3390/plants13030403)
Supplement: Supplementary file 1 [file plants-13-00403-s001.zip]

Archive with 1 entries (1 files):
- File S1 Supplementary Materials  25 ene 2023.xlsx
